# Supplementary material for: Analyzing Patterns in NewSTEPs Site Review Recommendations: Practical Applications for Newborn Screening Programs
Source: Int J Neonatal Screen. 2019 Feb 12;5(1):13. doi: 10.3390/ijns5010013 (PMC7510203; doi:10.3390/ijns5010013)
Supplement: Supplementary file 1 [file IJNS-05-00013-s001.zip]

Archive with 3 entries (3 files):
- Online_Supplement_1_newsteps_pre_site_visit_tool.pdf
- Online_Supplement_3_NewSTEPsSiteReview_FollowUpSurvey.pdf
- Online_Supplement_2_newsteps_site_review_manual_version_6.pdf
